# Supplementary material for: 137Cesium (137Cs) assessment in wild boars from northwestern Italy
Source: PLoS One. 2024 May 9;19(5):e0303093. doi: 10.1371/journal.pone.0303093 (PMC11081301; doi:10.1371/journal.pone.0303093)
Supplement: S1 Table — (XLS) [file pone.0303093.s001.xls]

## Sheet: SUPPL MAT S1
Wild Boar Id	sex	age (in month)	organ	Valley	137CS (Bq/kg)
1	FEMALE	6	liver	Pellice	8.52
2	MALE	6	liver	Pellice	23.9
3	MALE	5	liver	Pellice	18.7
4	MALE	21	liver	Pellice	8.66
5	MALE	22	liver	Pellice	0
6	FEMALE	8	liver	Pellice	18.7
7	FEMALE	5	liver	Pellice	9.1
8	FEMALE	8	liver	Pellice	12.2
9	FEMALE	7	liver	Pellice	11.02
10	MALE	10	liver	Pellice	6.4
11	FEMALE	18	liver	Pellice	12.7
12	MALE	21	liver	Pellice	8.85
13	FEMALE	31	liver	Pellice	3.2
14	FEMALE	8	liver	Pellice	8.18
15	FEMALE	8	liver	Pellice	7.7
16	MALE	8	liver	Pellice	0
17	FEMALE	8	liver	Pellice	0
18	FEMALE	36	liver	Pellice	3.13
18	FEMALE	10	liver	Pellice	17.4
20	MALE	27	liver	Pellice	18.11
21	FEMALE	26	liver	Pellice	8.99
22	MALE	27	liver	Pellice	16.12
23	FEMALE	36	liver	Pellice	10.14
24	MALE	9	liver	Pellice	16.93
25	FEMALE	10	liver	Pellice	6.56
26	FEMALE	31	liver	Pellice	18.96
27	MALE	6	liver	Pellice	19.62
28	MALE	8	liver	Pellice	18.2
29	MALE	21	liver	Chisone/Germanasca	16.2
30	MALE	60	liver	Chisone/Germanasca	6.897
31	MALE	8	liver	Chisone/Germanasca	11.81
32	FEMALE	6	liver	Chisone/Germanasca	13.1
33	FEMALE	31	liver	Chisone/Germanasca	14.18
34	MALE	36	liver	Chisone/Germanasca	11
435	MALE	7	liver	Chisone/Germanasca	31.665
36	MALE	9	liver	Chisone/Germanasca	4.481
37	FEMALE	7	liver	Chisone/Germanasca	16.2
38	FEMALE	90	liver	Chisone/Germanasca	5.82
39	MALE	21	liver	Chisone/Germanasca	10.563
40	FEMALE	54	liver	Chisone/Germanasca	6.877
41	FEMALE	7	liver	Chisone/Germanasca	4.612
42	MALE	42	liver	Chisone/Germanasca	1
42	FEMALE	11	liver	Chisone/Germanasca	39.7
44	MALE	7	liver	Chisone/Germanasca	11.094
45	MALE	8	liver	Chisone/Germanasca	15.224
46	MALE	21	liver	Chisone/Germanasca	22.831
47	MALE	7	liver	Chisone/Germanasca	8.7
48	MALE	36	liver	Chisone/Germanasca	0
