# Supplementary material for: 137Cesium (137Cs) assessment in wild boars from northwestern Italy
Source: PLoS One. 2024 May 9;19(5):e0303093. doi: 10.1371/journal.pone.0303093 (PMC11081301; doi:10.1371/journal.pone.0303093)
Supplement: S2 Table — (XLS) [file pone.0303093.s002.xls]

## Sheet: SUPPL MAT S2
wildboar id	sex	age	organ	137CS (Bq/kg)
1	female	5	diaphragm	36.28
2	female	5	diaphragm	46.09
3	female	6	diaphragm	27.38
4	male	7	diaphragm	33.93
5	male	7	diaphragm	199.61
6	female	7	diaphragm	279.11
7	female	7	diaphragm	154.29
8	female	8	diaphragm	26.22
9	female	10	diaphragm	4.16
10	female	18	diaphragm	73.16
11	male	19	diaphragm	6.32
12	male	21	diaphragm	12.35
13	male	21	diaphragm	12.89
14	female	28	diaphragm	8.14
15	female	32	diaphragm	23.5
16	male	36	diaphragm	28.09
1	female	5	kidney	39.05
2	female	5	kidney	37.58
3	female	6	kidney	25.07
4	male	7	kidney	26.95
5	male	7	kidney	152.75
6	female	7	kidney	192.02
7	female	7	kidney	190.02
8	female	8	kidney	28.17
9	female	10	kidney	4.53
10	female	18	kidney	82.96
11	male	19	kidney	4.69
12	male	21	kidney	13.05
13	male	21	kidney	14.33
14	female	28	kidney	18
15	female	32	kidney	28.86
16	male	36	kidney	24.51
1	female	5	liver	18.91
2	female	5	liver	40.47
3	female	6	liver	10.42
4	male	7	liver	16.17
5	male	7	liver	88.04
6	female	7	liver	113.27
7	female	7	liver	96.38
8	female	8	liver	19.95
9	female	10	liver	3.32
10	female	18	liver	44
11	male	19	liver	3.05
12	male	21	liver	7.59
13	male	21	liver	9.81
14	female	28	liver	13.65
15	female	32	liver	16.5
16	male	36	liver	25.41
1	female	5	spleen	20.2
2	female	5	spleen	8.18
3	female	6	spleen	14.11
4	male	7	spleen	16.39
5	male	7	spleen	90.99
6	female	7	spleen	109.1
7	female	7	spleen	71.02
8	female	8	spleen	13.45
9	female	10	spleen	2.39
10	female	18	spleen	54.12
11	male	19	spleen	3.2
12	male	21	spleen	6.69
13	male	21	spleen	8.26
14	female	28	spleen	10.23
15	female	32	spleen	22.45
16	male	36	spleen	19.25
1	female	5	tongue	28.95
2	female	5	tongue	33.71
3	female	6	tongue	22.8
4	male	7	tongue	22.45
5	male	7	tongue	133.36
6	female	7	tongue	144.61
7	female	7	tongue	116.93
8	female	8	tongue	28.63
9	female	10	tongue	5
10	female	18	tongue	61.54
11	male	19	tongue	3.36
12	male	21	tongue	8.74
13	male	21	tongue	14.97
14	female	28	tongue	16.53
15	female	32	tongue	27.61
16	male	36	tongue	27.15
